# Supplementary material for: Association of PIP4K2A Polymorphisms with Alcohol Use Disorder
Source: Genes (Basel). 2021 Oct 19;12(10):1642. doi: 10.3390/genes12101642 (PMC8535504; doi:10.3390/genes12101642)
Supplement: Supplementary file 1 [file genes-12-01642-s001.zip]

Archive with 1 entries (1 files):
- genes-1397535-supplementary.pdf
